# Supplementary material for: The immune microenvironment in non‐small cell lung cancer is predictive of prognosis after surgery
Source: Mol Oncol. 2019 Apr 10;13(5):1166–79. doi: 10.1002/1878-0261.12475 (PMC6487716; doi:10.1002/1878-0261.12475)
Supplement: Supplementary file 5 — Appendix S1. Immune cell estimates compared using Wilcoxon rank sum test in histological subgroups, expression subtypes, according to TP53 mutation status and according to local/metastatic recurrence. [file MOL2-13-1166-s005.xlsx]

## Sheet: Sheet1
celletype	location AD vs SCC	p.value	p.bonferroni	p.fdr				Wilcoxon rank sum test immune cell type estimates adenocarcinoma versus squamous cell carcinoma
aDC	0.0245488	1.23e-05	0.00041702	4.63e-05
B.cells	-5.27e-06	0.995149	1	0.995149
Basophils	3.54e-05	0.766092	1	0.789307
CD4..memory.T.cells	0.0523291	0.000287037	0.00975927	0.000750713
CD4..naive.T.cells	-0.0127076	0.00723195	0.245886	0.0117089
CD4..T.cells	0.0331067	0.000695277	0.0236394	0.00147746
CD4..Tcm	-5.52e-06	0.506247	1	0.555239
CD4..Tem	0.0191751	0.000615757	0.0209357	0.00139572
CD8..naive.T.cells	-4.05e-05	2.31e-05	0.000786186	7.86e-05
CD8..T.cells	-0.018367	0.0145333	0.494131	0.021484
CD8..Tcm	0.0133737	0.0536659	1	0.0729856
CD8..Tem	0.0294294	0.028829	0.980187	0.0408411
cDC	0.0369342	3.95e-20	1.34e-18	6.72e-19
Class.switched.memory.B.cells	0.0312259	0.00289596	0.0984628	0.00518225
DC	0.0434572	2.46e-09	8.37e-08	2.09e-08
Eosinophils	-0.0948266	4.35e-22	1.48e-20	1.48e-20
iDC	0.0220793	5.42e-05	0.00184342	0.000167584
Macrophages	-0.0313037	0.000115062	0.00391211	0.000326009
Macrophages.M1	-0.0155224	2.49e-08	8.47e-07	1.21e-07
Macrophages.M2	-0.00298852	0.742439	1	0.788841
Mast.cells	0.00711366	2.12e-07	7.2e-06	9e-07
Memory.B.cells	0.0112948	0.00314536	0.106942	0.00534712
Monocytes	-0.0109718	0.131136	1	0.159237
naive.B.cells	0.00136722	0.0010761	0.0365873	0.00215219
Neutrophils	-0.0349496	2.76e-16	9.38e-15	3.13e-15
NK.cells	0.00297856	0.229481	1	0.260079
NKT	-0.0201437	0.0633506	1	0.0828431
pDC	-0.0295435	0.000539432	0.0183407	0.00131005
Plasma.cells	0.0116146	0.00179718	0.061104	0.00339467
pro.B.cells	-0.00485081	0.158735	1	0.186104
Tgd.cells	0.0164827	0.00907819	0.308658	0.0140299
Th1.cells	-0.0787235	1.66e-08	5.65e-07	9.42e-08
Th2.cells	0.0279983	8.83e-09	3e-07	6.01e-08
Tregs	0.00342274	0.0794597	1	0.10006
celletype	location AD vs SCC	p.value	p.bonferroni	p.fdr				Wilcoxon rank sum test immune cell type estimates adenocarcinoma immunescore above median versus squamous cell carcinoma immunescore above median
aDC	0.0230014	4.35325e-08	1.4801e-06	2.46684e-07
B.cells	0.00812097	0.644317	1	0.684282
Basophils	-0.0137409	0.257331	1	0.301699
CD4..memory.T.cells	0.0735636	5.53478e-07	1.88183e-05	2.35228e-06
CD4..naive.T.cells	-0.047759	1.49041e-07	5.06741e-06	7.23916e-07
CD4..T.cells	0.0408637	0.000123518	0.00419962	0.000349968
CD4..Tcm	-3.04503e-05	0.664156	1	0.684282
CD4..Tem	0.0279435	0.00886855	0.301531	0.0149987
CD8..naive.T.cells	-4.36893e-05	0.0113913	0.387304	0.0171935
CD8..T.cells	-0.0179022	0.0740667	1	0.0968565
CD8..Tcm	0.0245664	0.0116309	0.395451	0.0171935
CD8..Tem	0.0362561	0.00704466	0.239518	0.0126062
cDC	0.0568772	2.41234e-16	8.20197e-15	2.73399e-15
Class.switched.memory.B.cells	0.0270796	0.0773209	1	0.097367
DC	0.0461195	3.7718e-11	1.28241e-09	2.56482e-10
Eosinophils	-0.11199	6.37283e-19	2.16676e-17	2.16676e-17
iDC	0.0135294	0.0303751	1	0.0413101
Macrophages	-0.0265206	0.00926393	0.314974	0.0149987
Macrophages.M1	-0.0129721	0.000948918	0.0322632	0.00248179
Macrophages.M2	-0.00542887	0.639897	1	0.684282
Mast.cells	0.0101607	7.08894e-06	0.000241024	2.41024e-05
Memory.B.cells	0.0251734	0.00548531	0.186501	0.0103611
Monocytes	-0.0281493	0.00535545	0.182085	0.0103611
naive.B.cells	0.0224338	0.00302718	0.102924	0.00643275
Neutrophils	-0.0440829	1.17086e-17	3.98092e-16	1.99046e-16
NK.cells	0.0258233	0.00115539	0.0392834	0.00280596
NKT	-0.0415052	0.00162458	0.0552356	0.00368238
pDC	-0.0322923	8.8818e-05	0.00301981	0.000274528
Plasma.cells	0.00513893	0.109327	1	0.132754
pro.B.cells	0.0036969	0.512088	1	0.580367
Tgd.cells	0.0426558	1.55258e-06	5.27877e-05	5.8653e-06
Th1.cells	-0.0330893	0.0248338	0.844348	0.0351812
Th2.cells	0.0442651	5.17796e-12	1.76051e-10	4.40126e-11
Tregs	-1.8958e-05	0.971438	1	0.971438
celltype	subtype	p.value	highest	N	p.bonferroni	p.fdr		Wilcoxon rank sum test immune cell type estimates normal lung versus adenocarcinoma expression subtypes
aDC	Normal vs PI	0.000172291	PI	91	0.0175737	0.000258437
Basophils	Normal vs PI	2.18e-11	Normal	91	2.2236e-09	1.17032e-10
B-cells	Normal vs PI	6.01e-05	PI	91	0.0061302	9.28818e-05
CD4+ memory T-cells	Normal vs PI	0.0298479	PI	91	1	0.0366805
CD4+ naive T-cells	Normal vs PI	0.00921311	Normal	91	0.939737	0.0120479
CD4+ T-cells	Normal vs PI	0.602929	PI	91	1	0.654242
CD4+ Tcm	Normal vs PI	3.95e-11	Normal	91	4.029e-09	1.67875e-10
CD4+ Tem	Normal vs PI	8.7e-05	Normal	91	0.008874	0.000132448
CD8+ naive T-cells	Normal vs PI	0.00436407	PI	91	0.445135	0.00585703
CD8+ T-cells	Normal vs PI	0.958821	PI	91	1	0.968314
CD8+ Tcm	Normal vs PI	3.59e-08	PI	91	3.6618e-06	9.63632e-08
CD8+ Tem	Normal vs PI	0.554067	Normal	91	1	0.607686
cDC	Normal vs PI	0.0294947	Normal	91	1	0.0366805
Class-switched memory B-cells	Normal vs PI	0.00379285	PI	91	0.386871	0.00515828
DC	Normal vs PI	0.042849	PI	91	1	0.052031
Eosinophils	Normal vs PI	3.26e-07	Normal	91	3.3252e-05	6.78612e-07
iDC	Normal vs PI	0.708944	Normal	91	1	0.745488
Macrophages	Normal vs PI	0.984159	PI	91	1	0.984159
Macrophages M1	Normal vs PI	1.81e-13	PI	91	1.8462e-11	1.8462e-12
Macrophages M2	Normal vs PI	7.2e-11	Normal	91	7.344e-09	2.9376e-10
Mast cells	Normal vs PI	1.07e-10	Normal	91	1.0914e-08	4.04222e-10
Memory B-cells	Normal vs PI	5.93e-09	PI	91	6.0486e-07	1.68017e-08
Monocytes	Normal vs PI	3.79e-13	Normal	91	3.8658e-11	3.51436e-12
naive B-cells	Normal vs PI	6.81e-09	PI	91	6.9462e-07	1.87735e-08
Neutrophils	Normal vs PI	4.75e-08	Normal	91	4.845e-06	1.24231e-07
NK cells	Normal vs PI	0.0831891	Normal	91	1	0.0964237
NKT	Normal vs PI	7.52e-13	Normal	91	7.6704e-11	5.90031e-12
pDC	Normal vs PI	0.00159458	Normal	91	0.162647	0.00225899
Plasma cells	Normal vs PI	1.06e-10	PI	91	1.0812e-08	4.04222e-10
pro B-cells	Normal vs PI	1.61e-14	PI	91	1.6422e-12	3.2844e-13
Tgd cells	Normal vs PI	2.6e-11	PI	91	2.652e-09	1.26286e-10
Th1 cells	Normal vs PI	8.67e-16	PI	91	8.8434e-14	4.4217e-14
Th2 cells	Normal vs PI	1.52e-10	PI	91	1.5504e-08	5.53714e-10
Tregs	Normal vs PI	0.3367	PI	91	1	0.373298
aDC	Normal vs PP	4.23e-07	Normal	83	4.3146e-05	8.6292e-07
Basophils	Normal vs PP	1.09e-05	Normal	83	0.0011118	1.853e-05
B-cells	Normal vs PP	0.835235	Normal	83	1	0.85194
CD4+ memory T-cells	Normal vs PP	0.00028895	Normal	83	0.0294729	0.000427143
CD4+ naive T-cells	Normal vs PP	6.2e-08	Normal	83	6.324e-06	1.54244e-07
CD4+ T-cells	Normal vs PP	1.04e-05	Normal	83	0.0010608	1.79797e-05
CD4+ Tcm	Normal vs PP	2.74e-12	Normal	83	2.7948e-10	1.99629e-11
CD4+ Tem	Normal vs PP	3.62e-11	Normal	83	3.6924e-09	1.60539e-10
CD8+ naive T-cells	Normal vs PP	4.44e-07	PP	83	4.5288e-05	8.70923e-07
CD8+ T-cells	Normal vs PP	6.99e-07	Normal	83	7.1298e-05	1.34525e-06
CD8+ Tcm	Normal vs PP	0.240814	PP	83	1	0.272923
CD8+ Tem	Normal vs PP	2.97e-12	Normal	83	3.0294e-10	2.0196e-11
cDC	Normal vs PP	4.41e-07	Normal	83	4.4982e-05	8.70923e-07
Class-switched memory B-cells	Normal vs PP	0.0296973	Normal	83	1	0.0366805
DC	Normal vs PP	7.48e-07	Normal	83	7.6296e-05	1.41289e-06
Eosinophils	Normal vs PP	9.66e-10	Normal	83	9.8532e-08	3.17845e-09
iDC	Normal vs PP	5.36e-05	Normal	83	0.0054672	8.5425e-05
Macrophages	Normal vs PP	1.64e-09	Normal	83	1.6728e-07	4.92e-09
Macrophages M1	Normal vs PP	0.00674461	PP	83	0.687951	0.00893443
Macrophages M2	Normal vs PP	4.4e-14	Normal	83	4.488e-12	6.41143e-13
Mast cells	Normal vs PP	1.08e-13	Normal	83	1.1016e-11	1.224e-12
Memory B-cells	Normal vs PP	0.0015122	PP	83	0.154245	0.00217246
Monocytes	Normal vs PP	1.49e-14	Normal	83	1.5198e-12	3.2844e-13
naive B-cells	Normal vs PP	0.00336091	PP	83	0.342813	0.00463261
Neutrophils	Normal vs PP	1.45e-07	Normal	83	1.479e-05	3.28667e-07
NK cells	Normal vs PP	5.73e-08	Normal	83	5.8446e-06	1.46115e-07
NKT	Normal vs PP	2.04e-11	Normal	83	2.0808e-09	1.17032e-10
pDC	Normal vs PP	2.37e-11	Normal	83	2.4174e-09	1.2087e-10
Plasma cells	Normal vs PP	5.69e-13	PP	83	5.8038e-11	4.8365e-12
pro B-cells	Normal vs PP	2.11e-11	PP	83	2.1522e-09	1.17032e-10
Tgd cells	Normal vs PP	1.84e-05	PP	83	0.0018768	3.0271e-05
Th1 cells	Normal vs PP	2.78e-14	PP	83	2.8356e-12	4.726e-13
Th2 cells	Normal vs PP	9.43e-08	PP	83	9.6186e-06	2.29014e-07
Tregs	Normal vs PP	0.0850807	Normal	83	1	0.0975082
aDC	Normal vs TRU	2.27e-05	TRU	164	0.0023154	3.67524e-05
Basophils	Normal vs TRU	1.33e-09	Normal	164	1.3566e-07	4.14182e-09
B-cells	Normal vs TRU	1.22e-05	TRU	164	0.0012444	2.04e-05
CD4+ memory T-cells	Normal vs TRU	0.00210572	TRU	164	0.214783	0.00294223
CD4+ naive T-cells	Normal vs TRU	0.314315	Normal	164	1	0.352309
CD4+ T-cells	Normal vs TRU	0.0590935	TRU	164	1	0.0700877
CD4+ Tcm	Normal vs TRU	6.71e-06	Normal	164	0.00068442	1.18003e-05
CD4+ Tem	Normal vs TRU	0.0106654	Normal	164	1	0.0137706
CD8+ naive T-cells	Normal vs TRU	0.0492255	TRU	164	1	0.0590706
CD8+ T-cells	Normal vs TRU	0.823023	Normal	164	1	0.847963
CD8+ Tcm	Normal vs TRU	9.76e-07	TRU	164	9.9552e-05	1.81004e-06
CD8+ Tem	Normal vs TRU	0.069568	Normal	164	1	0.0815625
cDC	Normal vs TRU	0.636326	Normal	164	1	0.683213
Class-switched memory B-cells	Normal vs TRU	1.63e-06	TRU	164	0.00016626	2.91684e-06
DC	Normal vs TRU	0.000592809	TRU	164	0.0604665	0.000863807
Eosinophils	Normal vs TRU	1.41e-07	Normal	164	1.4382e-05	3.26864e-07
iDC	Normal vs TRU	0.679778	Normal	164	1	0.722264
Macrophages	Normal vs TRU	0.0175584	Normal	164	1	0.0223869
Macrophages M1	Normal vs TRU	1.02e-06	TRU	164	0.00010404	1.85786e-06
Macrophages M2	Normal vs TRU	3.58e-09	Normal	164	3.6516e-07	1.04331e-08
Mast cells	Normal vs TRU	1.01e-07	Normal	164	1.0302e-05	2.39581e-07
Memory B-cells	Normal vs TRU	4.68e-10	TRU	164	4.7736e-08	1.5912e-09
Monocytes	Normal vs TRU	3.05e-17	Normal	164	3.111e-15	3.111e-15
naive B-cells	Normal vs TRU	4.35e-10	TRU	164	4.437e-08	1.53e-09
Neutrophils	Normal vs TRU	3.48e-11	Normal	164	3.5496e-09	1.60539e-10
NK cells	Normal vs TRU	2.11e-07	Normal	164	2.1522e-05	4.57915e-07
NKT	Normal vs TRU	1.34e-09	Normal	164	1.3668e-07	4.14182e-09
pDC	Normal vs TRU	5.55e-05	Normal	164	0.005661	8.70923e-05
Plasma cells	Normal vs TRU	2.79e-07	TRU	164	2.8458e-05	5.92875e-07
pro B-cells	Normal vs TRU	1.76e-15	TRU	164	1.7952e-13	5.984e-14
Tgd cells	Normal vs TRU	1.35e-11	TRU	164	1.377e-09	8.60625e-11
Th1 cells	Normal vs TRU	6.66e-14	TRU	164	6.7932e-12	8.4915e-13
Th2 cells	Normal vs TRU	2e-07	TRU	164	2.04e-05	4.43478e-07
Tregs	Normal vs TRU	0.769089	TRU	164	1	0.80048
celltype	subtype	p.value	highest	N	p.bonferroni	p.fdr		Wilcoxon rank sum test immune cell type estimates normal lung versus squamous cell carcinoma expression subtypes
aDC	Normal vs Basal	0.968311	Normal	103	1	0.968311
Basophils	Normal vs Basal	6.85e-08	Normal	103	9.316e-06	2.66171e-07
B-cells	Normal vs Basal	0.000300723	Basal	103	0.0408983	0.000592729
CD4+ memory T-cells	Normal vs Basal	0.1098	Normal	103	1	0.142218
CD4+ naive T-cells	Normal vs Basal	0.752771	Normal	103	1	0.781503
CD4+ T-cells	Normal vs Basal	0.0420638	Normal	103	1	0.0602177
CD4+ Tcm	Normal vs Basal	1.55e-06	Normal	103	0.0002108	4.79091e-06
CD4+ Tem	Normal vs Basal	3.93e-10	Normal	103	5.3448e-08	2.18688e-09
CD8+ naive T-cells	Normal vs Basal	8.99e-07	Basal	103	0.000122264	2.91105e-06
CD8+ T-cells	Normal vs Basal	0.944574	Basal	103	1	0.951571
CD8+ Tcm	Normal vs Basal	6.34e-05	Basal	103	0.0086224	0.000137511
CD8+ Tem	Normal vs Basal	5.57e-06	Normal	103	0.00075752	1.48533e-05
cDC	Normal vs Basal	2.59e-11	Normal	103	3.5224e-09	1.7612e-10
Class-switched memory B-cells	Normal vs Basal	0.237147	Basal	103	1	0.264361
DC	Normal vs Basal	0.0385358	Normal	103	1	0.055754
Eosinophils	Normal vs Basal	0.164383	Basal	103	1	0.197842
iDC	Normal vs Basal	1.1e-05	Normal	103	0.001496	2.64842e-05
Macrophages	Normal vs Basal	0.218119	Normal	103	1	0.248283
Macrophages M1	Normal vs Basal	4.76e-12	Basal	103	6.4736e-10	4.046e-11
Macrophages M2	Normal vs Basal	3.51e-12	Normal	103	4.7736e-10	3.1824e-11
Mast cells	Normal vs Basal	1.05e-14	Normal	103	1.428e-12	1.428e-13
Memory B-cells	Normal vs Basal	1.71e-06	Basal	103	0.00023256	5.168e-06
Monocytes	Normal vs Basal	2.33e-14	Normal	103	3.1688e-12	2.88073e-13
naive B-cells	Normal vs Basal	1.33e-05	Basal	103	0.0018088	3.11862e-05
Neutrophils	Normal vs Basal	0.0998956	Normal	103	1	0.130633
NK cells	Normal vs Basal	2.47e-07	Normal	103	3.3592e-05	8.61333e-07
NKT	Normal vs Basal	6.32e-08	Normal	103	8.5952e-06	2.528e-07
pDC	Normal vs Basal	0.0139036	Normal	103	1	0.0230597
Plasma cells	Normal vs Basal	6.36e-06	Basal	103	0.00086496	1.66338e-05
pro B-cells	Normal vs Basal	1.07e-15	Basal	103	1.4552e-13	1.61689e-14
Tgd cells	Normal vs Basal	5.21e-09	Basal	103	7.0856e-07	2.36187e-08
Th1 cells	Normal vs Basal	7.18e-16	Basal	103	9.7648e-14	1.2206e-14
Th2 cells	Normal vs Basal	0.0169035	Basal	103	1	0.0268417
Tregs	Normal vs Basal	0.815732	Basal	103	1	0.827907
aDC	Normal vs Classical	0.00914304	Normal	132	1	0.0153513
Basophils	Normal vs Classical	2.55e-11	Normal	132	3.468e-09	1.7612e-10
B-cells	Normal vs Classical	0.243591	Classical	132	1	0.269336
CD4+ memory T-cells	Normal vs Classical	0.0673025	Normal	132	1	0.0924559
CD4+ naive T-cells	Normal vs Classical	9.55e-06	Normal	132	0.0012988	2.36145e-05
CD4+ T-cells	Normal vs Classical	6.89e-06	Normal	132	0.00093704	1.76044e-05
CD4+ Tcm	Normal vs Classical	4.02e-10	Normal	132	5.4672e-08	2.18688e-09
CD4+ Tem	Normal vs Classical	4.07e-18	Normal	132	5.5352e-16	1.10704e-16
CD8+ naive T-cells	Normal vs Classical	1.8e-09	Classical	132	2.448e-07	9.41538e-09
CD8+ T-cells	Normal vs Classical	0.00409353	Normal	132	0.55672	0.00723013
CD8+ Tcm	Normal vs Classical	0.208245	Classical	132	1	0.242063
CD8+ Tem	Normal vs Classical	9.29e-11	Normal	132	1.26344e-08	5.74291e-10
cDC	Normal vs Classical	1.16e-16	Normal	132	1.5776e-14	2.62933e-15
Class-switched memory B-cells	Normal vs Classical	0.0563223	Normal	132	1	0.0789673
DC	Normal vs Classical	8.29e-07	Normal	132	0.000112744	2.74985e-06
Eosinophils	Normal vs Classical	0.0193536	Normal	132	1	0.0302539
iDC	Normal vs Classical	5.4e-12	Normal	132	7.344e-10	4.32e-11
Macrophages	Normal vs Classical	0.144564	Normal	132	1	0.178733
Macrophages M1	Normal vs Classical	3.51e-13	Classical	132	4.7736e-11	3.44857e-12
Macrophages M2	Normal vs Classical	1.85e-16	Normal	132	2.516e-14	3.59429e-15
Mast cells	Normal vs Classical	9.64e-19	Normal	132	1.31104e-16	3.74e-17
Memory B-cells	Normal vs Classical	0.0290739	Classical	132	1	0.0429788
Monocytes	Normal vs Classical	1.1e-18	Normal	132	1.496e-16	3.74e-17
naive B-cells	Normal vs Classical	0.0030037	Classical	132	0.408503	0.00544671
Neutrophils	Normal vs Classical	8.15e-05	Normal	132	0.011084	0.000170523
NK cells	Normal vs Classical	7.93e-09	Normal	132	1.07848e-06	3.47897e-08
NKT	Normal vs Classical	3.55e-13	Normal	132	4.828e-11	3.44857e-12
pDC	Normal vs Classical	3.81e-06	Normal	132	0.00051816	1.06024e-05
Plasma cells	Normal vs Classical	3.31e-10	Classical	132	4.5016e-08	1.95722e-09
pro B-cells	Normal vs Classical	1.5e-19	Classical	132	2.04e-17	1.02e-17
Tgd cells	Normal vs Classical	1.1e-13	Classical	132	1.496e-11	1.24667e-12
Th1 cells	Normal vs Classical	3.27e-20	Classical	132	4.4472e-18	4.4472e-18
Th2 cells	Normal vs Classical	1.43e-07	Classical	132	1.9448e-05	5.25622e-07
Tregs	Normal vs Classical	4.9e-06	Normal	132	0.0006664	1.3328e-05
aDC	Normal vs Primitive	0.326287	Normal	56	1	0.34941
Basophils	Normal vs Primitive	0.0902442	Normal	56	1	0.119157
B-cells	Normal vs Primitive	0.358549	Primitive	56	1	0.380958
CD4+ memory T-cells	Normal vs Primitive	0.0296139	Normal	56	1	0.0433064
CD4+ naive T-cells	Normal vs Primitive	0.298866	Normal	56	1	0.325166
CD4+ T-cells	Normal vs Primitive	0.0798946	Normal	56	1	0.106526
CD4+ Tcm	Normal vs Primitive	7.38e-05	Normal	56	0.0100368	0.000156825
CD4+ Tem	Normal vs Primitive	3.82e-06	Normal	56	0.00051952	1.06024e-05
CD8+ naive T-cells	Normal vs Primitive	6.99e-06	Primitive	56	0.00095064	1.76044e-05
CD8+ T-cells	Normal vs Primitive	0.809382	Normal	56	1	0.827639
CD8+ Tcm	Normal vs Primitive	0.148163	Primitive	56	1	0.181533
CD8+ Tem	Normal vs Primitive	0.00460616	Normal	56	0.626438	0.00803126
cDC	Normal vs Primitive	0.000880851	Normal	56	0.119796	0.00168726
Class-switched memory B-cells	Normal vs Primitive	0.203477	Normal	56	1	0.238559
DC	Normal vs Primitive	0.118366	Normal	56	1	0.151866
Eosinophils	Normal vs Primitive	0.454618	Normal	56	1	0.4756
iDC	Normal vs Primitive	0.0223983	Normal	56	1	0.0342267
Macrophages	Normal vs Primitive	0.163213	Normal	56	1	0.197842
Macrophages M1	Normal vs Primitive	0.00209376	Primitive	56	0.284751	0.00384799
Macrophages M2	Normal vs Primitive	1.11e-05	Normal	56	0.0015096	2.64842e-05
Mast cells	Normal vs Primitive	1.36e-05	Normal	56	0.0018496	3.13492e-05
Memory B-cells	Normal vs Primitive	0.18609	Primitive	56	1	0.222003
Monocytes	Normal vs Primitive	2.5e-06	Normal	56	0.00034	7.3913e-06
naive B-cells	Normal vs Primitive	0.216372	Primitive	56	1	0.248283
Neutrophils	Normal vs Primitive	0.0779877	Normal	56	1	0.105013
NK cells	Normal vs Primitive	0.0169734	Normal	56	1	0.0268417
NKT	Normal vs Primitive	0.129255	Normal	56	1	0.162765
pDC	Normal vs Primitive	0.0151182	Normal	56	1	0.0244771
Plasma cells	Normal vs Primitive	0.000138596	Primitive	56	0.0188491	0.000281329
pro B-cells	Normal vs Primitive	3.06e-07	Primitive	56	4.1616e-05	1.0404e-06
Tgd cells	Normal vs Primitive	0.00172091	Primitive	56	0.234043	0.00320608
Th1 cells	Normal vs Primitive	1.39e-08	Primitive	56	1.8904e-06	5.9075e-08
Th2 cells	Normal vs Primitive	0.19504	Primitive	56	1	0.230655
Tregs	Normal vs Primitive	0.77071	Normal	56	1	0.794064
aDC	Normal vs Secretory	0.00712626	Secretory	95	0.969171	0.0121146
Basophils	Normal vs Secretory	0.0150825	Normal	95	1	0.0244771
B-cells	Normal vs Secretory	1.92e-09	Secretory	95	2.6112e-07	9.67111e-09
CD4+ memory T-cells	Normal vs Secretory	0.0606804	Secretory	95	1	0.0842095
CD4+ naive T-cells	Normal vs Secretory	9.62e-08	Secretory	95	1.30832e-05	3.63422e-07
CD4+ T-cells	Normal vs Secretory	0.0214384	Secretory	95	1	0.033132
CD4+ Tcm	Normal vs Secretory	0.0227735	Normal	95	1	0.0343184
CD4+ Tem	Normal vs Secretory	0.136556	Secretory	95	1	0.170382
CD8+ naive T-cells	Normal vs Secretory	0.321507	Secretory	95	1	0.347023
CD8+ T-cells	Normal vs Secretory	2.94e-09	Secretory	95	3.9984e-07	1.428e-08
CD8+ Tcm	Normal vs Secretory	4.44e-08	Secretory	95	6.0384e-06	1.82982e-07
CD8+ Tem	Normal vs Secretory	0.0752327	Secretory	95	1	0.102317
cDC	Normal vs Secretory	2.4e-05	Normal	95	0.003264	5.44e-05
Class-switched memory B-cells	Normal vs Secretory	2.12e-07	Secretory	95	2.8832e-05	7.58737e-07
DC	Normal vs Secretory	0.219073	Secretory	95	1	0.248283
Eosinophils	Normal vs Secretory	0.000239297	Secretory	95	0.0325444	0.000478594
iDC	Normal vs Secretory	0.119773	Secretory	95	1	0.152235
Macrophages	Normal vs Secretory	0.0229631	Secretory	95	1	0.0343184
Macrophages M1	Normal vs Secretory	2.06e-11	Secretory	95	2.8016e-09	1.55644e-10
Macrophages M2	Normal vs Secretory	0.29392	Normal	95	1	0.322364
Mast cells	Normal vs Secretory	2.83e-06	Normal	95	0.00038488	8.18894e-06
Memory B-cells	Normal vs Secretory	3.1e-09	Secretory	95	4.216e-07	1.45379e-08
Monocytes	Normal vs Secretory	0.00379651	Normal	95	0.516325	0.00679375
naive B-cells	Normal vs Secretory	1.03e-06	Secretory	95	0.00014008	3.25767e-06
Neutrophils	Normal vs Secretory	0.0468692	Normal	95	1	0.0663981
NK cells	Normal vs Secretory	6.37e-05	Normal	95	0.0086632	0.000137511
NKT	Normal vs Secretory	0.367453	Secretory	95	1	0.387393
pDC	Normal vs Secretory	0.00157858	Secretory	95	0.214686	0.00298175
Plasma cells	Normal vs Secretory	5.1e-05	Secretory	95	0.006936	0.000113705
pro B-cells	Normal vs Secretory	5.62e-11	Secretory	95	7.6432e-09	3.63962e-10
Tgd cells	Normal vs Secretory	0.00703978	Secretory	95	0.95741	0.0121146
Th1 cells	Normal vs Secretory	9.44e-05	Secretory	95	0.0128384	0.000194521
Th2 cells	Normal vs Secretory	0.237147	Secretory	95	1	0.264361
Tregs	Normal vs Secretory	0.000431821	Secretory	95	0.0587277	0.000838967
celletype	location	p.value	p.bonferroni	p.fdr				Wilcoxon rank sum test immune cell type estimates TP53 mutated versus no TP53 mutation
aDC	-0.0140589	0.0195011	0.663036	0.0390021
B.cells	-0.0124353	0.331154	1	0.417009
Basophils	-0.0127277	0.169068	1	0.239513
CD4..memory.T.cells	-0.0373393	0.0163543	0.556047	0.0389679
CD4..naive.T.cells	-0.00770336	0.0729275	1	0.112706
CD4..T.cells	-0.0309392	0.00526767	0.179101	0.013777
CD4..Tcm	-2.98e-06	0.0780701	1	0.115408
CD4..Tem	-0.0280236	0.000115478	0.00392625	0.00130875
CD8..naive.T.cells	2.1e-05	0.00359121	0.122101	0.0122101
CD8..T.cells	-0.0175223	0.0535632	1	0.0910574
CD8..Tcm	-0.00947827	0.250882	1	0.328076
CD8..Tem	-0.0311799	0.0405086	1	0.072489
cDC	-0.0149892	8.63e-05	0.0029342	0.00130875
Class.switched.memory.B.cells	-0.0320809	0.0171917	0.584519	0.0389679
DC	-0.0269115	0.000621645	0.0211359	0.00301942
Eosinophils	0.00554079	0.473025	1	0.554581
iDC	-0.0213357	0.000427291	0.0145279	0.00258956
Macrophages	0.00590034	0.501875	1	0.568791
Macrophages.M1	0.00931964	0.00285333	0.0970134	0.0107793
Macrophages.M2	-0.0244677	0.0194272	0.660525	0.0390021
Mast.cells	-0.00258645	0.070037	1	0.112706
Memory.B.cells	-0.0118296	0.0304699	1	0.0575542
Monocytes	-0.0235995	0.00475939	0.161819	0.0134849
naive.B.cells	-7.89e-06	0.193206	1	0.26276
Neutrophils	0.0143526	0.0014616	0.0496944	0.0062118
NK.cells	-6.09e-05	0.834514	1	0.859802
NKT	-0.00542185	0.607941	1	0.645937
pDC	-0.00546584	0.566532	1	0.621357
Plasma.cells	0.000143005	0.463206	1	0.554581
pro.B.cells	0.014016	0.00415311	0.141206	0.0128369
Tgd.cells	0.0235496	0.000456982	0.0155374	0.00258956
Th1.cells	0.0816665	4.85e-10	1.65e-08	1.65e-08
Th2.cells	-0.000883229	0.876846	1	0.876846
Tregs	-0.0184777	0.000388973	0.0132251	0.00258956
celletype	location	p.value	p.bonferroni	p.fdr				Wilcoxon rank sum test immune cell type estimates TP53 mutated versus no TP53 mutation only adenocarcinoma
aDC	-0.00345915	0.620494	1	0.858911
B.cells	-0.00125079	0.874815	1	0.929491
Basophils	-1.01e-06	0.958121	1	0.958121
CD4..memory.T.cells	-0.0183049	0.317887	1	0.7439
CD4..naive.T.cells	-0.00260381	0.344686	1	0.7439
CD4..T.cells	-0.0105454	0.39383	1	0.7439
CD4..Tcm	-3.55e-05	0.378741	1	0.7439
CD4..Tem	-0.0139261	0.117201	1	0.362258
CD8..naive.T.cells	2.98e-05	0.0965508	1	0.362258
CD8..T.cells	-0.0230496	0.0452881	1	0.342605
CD8..Tcm	-0.00136498	0.808219	1	0.929491
CD8..Tem	-0.0139213	0.50761	1	0.821845
cDC	-0.0126699	0.0850844	1	0.361609
Class.switched.memory.B.cells	-0.00724118	0.608519	1	0.858911
DC	-0.00822299	0.422781	1	0.756556
Eosinophils	-0.00424677	0.485652	1	0.821845
iDC	-0.0108488	0.19035	1	0.539326
Macrophages	-0.00207151	0.836992	1	0.929491
Macrophages.M1	0.00262718	0.239657	1	0.626794
Macrophages.M2	-0.0203991	0.106714	1	0.362258
Mast.cells	0.000464788	0.765639	1	0.929491
Memory.B.cells	-0.00618813	0.369378	1	0.7439
Monocytes	-0.0166312	0.0824087	1	0.361609
naive.B.cells	-8.85e-06	0.87463	1	0.929491
Neutrophils	0.0104862	0.0503831	1	0.342605
NK.cells	0.000109401	0.846846	1	0.929491
NKT	0.00485318	0.631553	1	0.858911
pDC	-0.00435671	0.691172	1	0.903841
Plasma.cells	0.000349294	0.533271	1	0.824146
pro.B.cells	0.0114716	0.0719684	1	0.361609
Tgd.cells	0.024672	0.00440687	0.149833	0.0749167
Th1.cells	0.0493269	0.000489501	0.016643	0.016643
Th2.cells	0.000490305	0.952484	1	0.958121
Tregs	-0.0123677	0.0429928	1	0.342605
celletype	location	p.value	p.bonferroni	p.fdr				Wilcoxon rank sum test immune cell type estimates TP53 mutated versus no TP53 mutation only squamous cell carcinoma
aDC	-0.019809	0.0784142	1	0.121186
B.cells	-0.0351499	0.140892	1	0.191612
Basophils	-0.0500515	0.0264135	0.898057	0.0627288
CD4..memory.T.cells	-0.0360847	0.258498	1	0.303067
CD4..naive.T.cells	-0.0541958	0.00182036	0.0618922	0.015473
CD4..T.cells	-0.0467904	0.0276745	0.940933	0.0627288
CD4..Tcm	-0.0215559	0.0245299	0.834017	0.0627288
CD4..Tem	-0.0558237	0.000609467	0.0207219	0.00773018
CD8..naive.T.cells	1.41e-05	0.16575	1	0.208723
CD8..T.cells	-0.0425296	0.016377	0.55682	0.055682
CD8..Tcm	-0.0236428	0.148344	1	0.193988
CD8..Tem	-0.0536039	0.0727801	1	0.117834
cDC	-4.42e-05	0.328969	1	0.372832
Class.switched.memory.B.cells	-0.0576318	0.0356584	1	0.06939
DC	-0.0302249	0.00458093	0.155752	0.019469
Eosinophils	-0.0621689	0.00368825	0.125401	0.0179144
iDC	-0.0270046	0.00295378	0.100429	0.0167381
Macrophages	-0.00535082	0.752751	1	0.752751
Macrophages.M1	0.00666544	0.248515	1	0.301768
Macrophages.M2	-0.0418967	0.0367359	1	0.06939
Mast.cells	-0.00461671	0.0570428	1	0.0969728
Memory.B.cells	-0.0114028	0.127724	1	0.180942
Monocytes	-0.0548992	0.00228192	0.0775854	0.0155171
naive.B.cells	-4.75e-05	0.380681	1	0.417521
Neutrophils	-0.00365475	0.661183	1	0.702507
NK.cells	-0.00359579	0.719049	1	0.740838
NKT	-0.050502	0.0262688	0.893139	0.0627288
pDC	-0.0326708	0.0831722	1	0.12295
Plasma.cells	0.012031	0.0342857	1	0.06939
pro.B.cells	0.0158375	0.0569	1	0.0969728
Tgd.cells	0.0402628	0.000682075	0.0231906	0.00773018
Th1.cells	0.0936915	0.000524912	0.017847	0.00773018
Th2.cells	0.0220006	0.0240107	0.816363	0.0627288
Tregs	-0.0313644	0.0109442	0.372102	0.0413447
celltype	cor	pval	p.bonferroni	p.fdr				Correlation with immunohistochemistry PD-L1 expression
CCP.score	0.0787481	0.150385	1	0.278212
Cytolytic.score	0.247843	4.40839e-06	0.00016311	8.15552e-05
ImmuneScore	0.133392	0.0145545	0.538517	0.0538517
aDC	0.101479	0.0635655	1	0.146995
B.cells	0.0491412	0.369926	1	0.526433
Basophils	-0.0288406	0.598884	1	0.718911
CD4..memory.T.cells	0.111196	0.0419583	1	0.11089
CD4..naive.T.cells	0.0494979	0.366458	1	0.526433
CD4..T.cells	0.0938467	0.0863373	1	0.177471
CD4..Tcm	-0.0127694	0.815875	1	0.887864
CD4..Tem	0.113158	0.038449	1	0.109432
CD8..naive.T.cells	-0.124735	0.0224059	0.82902	0.0753654
CD8..T.cells	0.163724	0.00264934	0.0980255	0.0140036
CD8..Tcm	0.22838	2.43945e-05	0.000902595	0.000300865
CD8..Tem	0.172559	0.00152251	0.056333	0.00938883
cDC	0.0658475	0.229361	1	0.385743
Class.switched.memory.B.cells	0.0568322	0.299666	1	0.461985
DC	0.0671786	0.220063	1	0.385743
Eosinophils	-0.00493622	0.928279	1	0.981323
iDC	0.116272	0.0333879	1	0.102946
Macrophages	0.187254	0.000571029	0.0211281	0.00422562
Macrophages.M1	0.262388	1.11528e-06	4.12653e-05	4.12653e-05
Macrophages.M2	0.0449545	0.412136	1	0.544608
Mast.cells	0.0168937	0.758028	1	0.84991
Memory.B.cells	0.00116036	0.983119	1	0.983119
Monocytes	0.0976039	0.0744188	1	0.16197
naive.B.cells	-0.0201676	0.713033	1	0.824444
Neutrophils	0.00138084	0.979912	1	0.983119
NK.cells	0.197365	0.000278315	0.0102976	0.00257441
NKT	0.0468034	0.393156	1	0.538769
pDC	0.137903	0.0115145	0.426036	0.0473374
Plasma.cells	0.0285691	0.602331	1	0.718911
pro.B.cells	0.0618459	0.258976	1	0.416613
Tgd.cells	0.102726	0.0603631	1	0.146995
Th1.cells	0.0830067	0.129466	1	0.252118
Th2.cells	0.151192	0.00555631	0.205583	0.0256979
Tregs	0.0292584	0.593599	1	0.718911
celltype	cor	pval	p.bonferroni	p.fdr				Correlation with immunohistochemistry PD-L1 expression only squamous cell carcinoma
CCP.score	-0.0138171	0.868078	1	0.970638
Cytolytic.score	0.302369	0.000197459	0.00730599	0.00347931
ImmuneScore	0.17403	0.035022	1	0.0996781
aDC	0.199202	0.015569	0.576052	0.0576052
B.cells	0.11398	0.169249	1	0.33356
Basophils	-0.0577597	0.487117	1	0.64369
CD4..memory.T.cells	0.214694	0.00901922	0.333711	0.0417139
CD4..naive.T.cells	0.0803493	0.333328	1	0.536224
CD4..T.cells	0.176102	0.0328752	1	0.0996781
CD4..Tcm	0.04651	0.575894	1	0.710269
CD4..Tem	0.119805	0.148354	1	0.322887
CD8..naive.T.cells	-0.178846	0.0302049	1	0.0996781
CD8..T.cells	0.170978	0.0383989	1	0.101483
CD8..Tcm	0.217753	0.00806234	0.298307	0.0417139
CD8..Tem	0.249417	0.00231521	0.0856627	0.0171325
cDC	-0.0678373	0.41427	1	0.567703
Class.switched.memory.B.cells	0.157767	0.0563311	1	0.130266
DC	0.0755425	0.363147	1	0.555673
Eosinophils	-0.00854647	0.918171	1	0.970638
iDC	-0.0910795	0.272582	1	0.480264
Macrophages	0.260032	0.0014692	0.0543602	0.0135901
Macrophages.M1	0.29531	0.000282106	0.0104379	0.00347931
Macrophages.M2	0.160559	0.0520552	1	0.128403
Mast.cells	0.0439014	0.597509	1	0.713155
Memory.B.cells	0.0532583	0.52174	1	0.665669
Monocytes	0.0830364	0.317361	1	0.533743
naive.B.cells	0.0695418	0.402612	1	0.567703
Neutrophils	-0.00303286	0.970917	1	0.970917
NK.cells	0.306622	0.000158568	0.00586703	0.00347931
NKT	0.0379301	0.648306	1	0.749604
pDC	0.201764	0.0142608	0.527648	0.0576052
Plasma.cells	0.111185	0.180019	1	0.33356
pro.B.cells	0.111113	0.180303	1	0.33356
Tgd.cells	0.0736303	0.375455	1	0.555673
Th1.cells	0.0111277	0.893585	1	0.970638
Th2.cells	0.217618	0.0081026	0.299796	0.0417139
Tregs	0.00556137	0.946699	1	0.970917
celltype	cor	pval	p.bonferroni	p.fdr				Correlation with immunohistochemistry PD-L1 expression only adenocarcinoma
CCP.score	0.162692	0.0256996	0.950885	0.158481
Cytolytic.score	0.210043	0.0038146	0.14114	0.0352851
ImmuneScore	0.0960626	0.189725	1	0.438738
aDC	0.0302227	0.680542	1	0.868278
B.cells	-0.00802563	0.912957	1	0.966273
Basophils	0.00480293	0.947843	1	0.966273
CD4..memory.T.cells	0.0460991	0.529875	1	0.81689
CD4..naive.T.cells	0.0146905	0.841407	1	0.966273
CD4..T.cells	0.0408599	0.577706	1	0.837678
CD4..Tcm	-0.0678233	0.355065	1	0.625591
CD4..Tem	0.115262	0.115232	1	0.322177
CD8..naive.T.cells	-0.0798712	0.2759	1	0.552373
CD8..T.cells	0.157589	0.0307834	1	0.162712
CD8..Tcm	0.240814	0.000871656	0.0322513	0.0107504
CD8..Tem	0.112998	0.122598	1	0.322177
cDC	0.15073	0.038948	1	0.180134
Class.switched.memory.B.cells	-0.0349543	0.633919	1	0.837678
DC	0.0762101	0.29858	1	0.552373
Eosinophils	-0.0181352	0.804893	1	0.960679
iDC	0.262272	0.000276939	0.0102468	0.0102468
Macrophages	0.130684	0.0738451	1	0.290526
Macrophages.M1	0.247635	0.00061193	0.0226414	0.0107504
Macrophages.M2	-0.0379491	0.605123	1	0.837678
Mast.cells	0.00617461	0.932978	1	0.966273
Memory.B.cells	-0.0362462	0.621426	1	0.837678
Monocytes	0.110651	0.130612	1	0.322177
naive.B.cells	-0.0813502	0.267077	1	0.552373
Neutrophils	-0.00310447	0.966273	1	0.966273
NK.cells	0.118261	0.106014	1	0.322177
NKT	0.0567791	0.438961	1	0.71971
pDC	0.0780641	0.286945	1	0.552373
Plasma.cells	-0.0114741	0.875812	1	0.966273
pro.B.cells	0.0246445	0.737093	1	0.909081
Tgd.cells	0.128637	0.0785207	1	0.290526
Th1.cells	0.169829	0.0198063	0.732831	0.146566
Th2.cells	0.114232	0.118537	1	0.322177
Tregs	0.0557411	0.447387	1	0.71971
celltype	cor	pval	p.bonferroni	p.fdr				Correlation with CD274 gene expression
CCP.score	0.188214	0.000155807	0.00576487	0.000823553
Cytolytic.score	0.458029	4.35665e-22	1.61196e-20	8.0598e-21
ImmuneScore	0.149634	0.0027314	0.101062	0.00693684
aDC	0.118354	0.0180292	0.667081	0.0351095
B.cells	0.0493864	0.325116	1	0.44553
Basophils	-0.149195	0.00281223	0.104053	0.00693684
CD4..memory.T.cells	0.105843	0.0345561	1	0.0608845
CD4..naive.T.cells	-0.0470467	0.34859	1	0.460637
CD4..T.cells	0.0575805	0.251169	1	0.357433
CD4..Tcm	-0.126896	0.0111786	0.413608	0.0229782
CD4..Tem	0.158827	0.00145843	0.0539618	0.00415091
CD8..naive.T.cells	-0.183897	0.000221311	0.0081885	0.000909834
CD8..T.cells	0.179251	0.000320061	0.0118423	0.00118423
CD8..Tcm	0.300456	9.07629e-10	3.35823e-08	9.47465e-09
CD8..Tem	0.166484	0.000842625	0.0311771	0.00276727
cDC	0.16562	0.000897492	0.0332072	0.00276727
Class.switched.memory.B.cells	-0.0131129	0.794001	1	0.816057
DC	0.00272526	0.956723	1	0.956723
Eosinophils	-0.0451983	0.367874	1	0.469356
iDC	0.223284	6.69771e-06	0.000247815	4.13026e-05
Macrophages	0.299554	1.02429e-09	3.78986e-08	9.47465e-09
Macrophages.M1	0.499314	1.51027e-26	5.588e-25	5.588e-25
Macrophages.M2	0.0188713	0.707062	1	0.747465
Mast.cells	-0.0691625	0.167945	1	0.248559
Memory.B.cells	-0.0307773	0.539882	1	0.606605
Monocytes	0.135499	0.00671602	0.248493	0.0146172
naive.B.cells	-0.0280973	0.575758	1	0.62656
Neutrophils	0.0821809	0.101175	1	0.155978
NK.cells	0.277196	1.79874e-08	6.65533e-07	1.33107e-07
NKT	-0.0901082	0.0721893	1	0.121409
pDC	0.147192	0.0032088	0.118725	0.00742034
Plasma.cells	-0.0363794	0.468674	1	0.559385
pro.B.cells	0.0306904	0.541026	1	0.606605
Tgd.cells	0.1097	0.0284519	1	0.052636
Th1.cells	0.0877982	0.079834	1	0.128429
Th2.cells	0.186016	0.000186477	0.00689965	0.000862457
Tregs	0.0383656	0.444731	1	0.548501
celltype	cor	pval	p.bonferroni	p.fdr				Correlation with CD274 gene expression only squamous cell carcinoma
CCP.score	0.147012	0.0387544	1	0.143391
Cytolytic.score	0.387417	1.71354e-08	6.34011e-07	3.17006e-07
ImmuneScore	0.0828944	0.245625	1	0.454407
aDC	0.119828	0.0926613	1	0.242965
B.cells	-0.00118817	0.986745	1	0.986745
Basophils	-0.117752	0.0984994	1	0.242965
CD4..memory.T.cells	0.180297	0.0110284	0.40805	0.0680084
CD4..naive.T.cells	-0.096814	0.174827	1	0.366583
CD4..T.cells	0.06991	0.327733	1	0.551188
CD4..Tcm	-0.0960351	0.178338	1	0.366583
CD4..Tem	0.0435538	0.542349	1	0.646938
CD8..naive.T.cells	-0.164791	0.0203401	0.752584	0.086414
CD8..T.cells	0.0605111	0.397078	1	0.592147
CD8..Tcm	0.168429	0.0176933	0.654652	0.086414
CD8..Tem	0.163923	0.0210196	0.777726	0.086414
cDC	0.0755303	0.290244	1	0.511382
Class.switched.memory.B.cells	-0.0142734	0.841807	1	0.883785
DC	-0.0126229	0.859899	1	0.883785
Eosinophils	-0.126497	0.0757593	1	0.215805
iDC	0.0497949	0.486008	1	0.642224
Macrophages	0.287023	4.13508e-05	0.00152998	0.000305996
Macrophages.M1	0.489591	2.48493e-13	9.19423e-12	9.19423e-12
Macrophages.M2	0.0573712	0.42207	1	0.592147
Mast.cells	-0.0917927	0.198381	1	0.386322
Memory.B.cells	-0.0561409	0.432107	1	0.592147
Monocytes	0.0417181	0.559514	1	0.646938
naive.B.cells	-0.0426874	0.550418	1	0.646938
Neutrophils	0.0612733	0.391147	1	0.592147
NK.cells	0.335759	1.32638e-06	4.90762e-05	1.63587e-05
NKT	-0.141854	0.0462041	1	0.155414
pDC	0.101593	0.154397	1	0.357042
Plasma.cells	0.0466453	0.514042	1	0.646938
pro.B.cells	0.016277	0.819955	1	0.883785
Tgd.cells	0.126469	0.0758235	1	0.215805
Th1.cells	0.0573153	0.422524	1	0.592147
Th2.cells	0.325166	2.95138e-06	0.000109201	2.73003e-05
Tregs	-0.0200962	0.778698	1	0.873086
celltype	cor	pval	p.bonferroni	p.fdr				Correlation with CD274 gene expression only adenocarcinoma
CCP.score	0.193384	0.0059485	0.220095	0.0149912
Cytolytic.score	0.555653	1.1121e-17	4.11476e-16	4.11476e-16
ImmuneScore	0.203296	0.00379725	0.140498	0.0108076
aDC	0.155587	0.0274179	1	0.056359
B.cells	0.0975423	0.168338	1	0.283114
Basophils	-0.227467	0.00116436	0.0430812	0.0035901
CD4..memory.T.cells	0.0796413	0.261075	1	0.41999
CD4..naive.T.cells	-0.0284309	0.688682	1	0.796288
CD4..T.cells	0.0776955	0.272942	1	0.420786
CD4..Tcm	-0.179045	0.0109858	0.406475	0.0254047
CD4..Tem	0.298034	1.73068e-05	0.000640351	0.000106725
CD8..naive.T.cells	-0.302472	1.27592e-05	0.00047209	9.44179e-05
CD8..T.cells	0.280158	5.62263e-05	0.00208037	0.000231153
CD8..Tcm	0.438718	7.29851e-11	2.70045e-09	9.00149e-10
CD8..Tem	0.192899	0.00607752	0.224868	0.0149912
cDC	0.285612	3.95781e-05	0.00146439	0.000183048
Class.switched.memory.B.cells	0.00541362	0.939202	1	0.945941
DC	0.0626329	0.377072	1	0.498274
Eosinophils	-0.0757189	0.285367	1	0.422343
iDC	0.377649	3.26243e-08	1.2071e-06	3.01775e-07
Macrophages	0.29262	2.49375e-05	0.000922687	0.000131812
Macrophages.M1	0.503303	2.63783e-14	9.75997e-13	4.87999e-13
Macrophages.M2	-0.0234816	0.740736	1	0.830522
Mast.cells	-0.0129947	0.854727	1	0.91137
Memory.B.cells	0.0123278	0.862107	1	0.91137
Monocytes	0.22893	0.0010796	0.0399452	0.0035901
naive.B.cells	0.00481255	0.945941	1	0.945941
Neutrophils	0.0377891	0.594309	1	0.732982
NK.cells	0.243065	0.000507377	0.018773	0.0018773
NKT	-0.0582581	0.411363	1	0.524842
pDC	0.170081	0.0157829	0.583969	0.0343511
Plasma.cells	-0.071339	0.314233	1	0.430615
pro.B.cells	0.0334876	0.636969	1	0.760254
Tgd.cells	0.118373	0.0942001	1	0.17427
Th1.cells	0.0731191	0.302279	1	0.430166
Th2.cells	0.130787	0.0642239	1	0.125068
Tregs	0.113151	0.109749	1	0.193368
celletype	location	p.value	p.bonferroni	p.fdr				Wilcoxon rank sum test censored versus recurrence
CCP.score	-0.144641	0.132307	1	0.262943
Cytolytic.score	0.133703	0.0950729	1	0.251264
ImmuneScore	0.080844	0.0197238	0.729782	0.182446
aDC	0.00665712	0.260975	1	0.357633
B.cells	0.0250483	0.0117874	0.436134	0.182446
Basophils	3.23e-05	0.975092	1	0.990893
CD4..memory.T.cells	0.00352563	0.765336	1	0.809069
CD4..naive.T.cells	0.00753982	0.0285496	1	0.211267
CD4..T.cells	0.00464399	0.517753	1	0.617963
CD4..Tcm	1.83e-05	0.195979	1	0.324847
CD4..Tem	0.0103124	0.0148548	0.549629	0.182446
CD8..naive.T.cells	-1.78e-05	0.0803709	1	0.251264
CD8..T.cells	0.0126616	0.0912243	1	0.251264
CD8..Tcm	0.0075645	0.240335	1	0.342015
CD8..Tem	0.0167142	0.223038	1	0.330096
cDC	8.23e-05	0.135025	1	0.262943
Class.switched.memory.B.cells	0.0125243	0.210712	1	0.324847
DC	0.0107299	0.142402	1	0.263444
Eosinophils	0.0162269	0.0409666	1	0.21588
iDC	0.0101377	0.0659467	1	0.251264
Macrophages	0.0138117	0.0834928	1	0.251264
Macrophages.M1	4.07e-05	0.743226	1	0.808805
Macrophages.M2	0.0182111	0.0466767	1	0.21588
Mast.cells	0.00287681	0.0154185	0.570485	0.182446
Memory.B.cells	0.00283739	0.0793789	1	0.251264
Monocytes	0.011543	0.110843	1	0.256323
naive.B.cells	3.9e-05	0.631057	1	0.72966
Neutrophils	7.12e-05	0.990893	1	0.990893
NK.cells	0.000477478	0.447654	1	0.552107
NKT	0.0125635	0.190125	1	0.324847
pDC	0.014101	0.109229	1	0.256323
Plasma.cells	-0.0011616	0.319764	1	0.407975
pro.B.cells	-0.00342064	0.312773	1	0.407975
Tgd.cells	-0.00956375	0.133296	1	0.262943
Th1.cells	-0.0237851	0.0380042	1	0.21588
Th2.cells	-0.00627933	0.210304	1	0.324847
Tregs	1.01e-05	0.653854	1	0.733109
celletype	location	p.value	p.bonferroni	p.fdr				Wilcoxon rank sum test censored versus recurrence only squamous cell carcinoma
CCP.score	-0.106225	0.32106	1	0.891724
Cytolytic.score	0.134974	0.191585	1	0.891724
ImmuneScore	0.00514702	0.913001	1	0.980516
aDC	-0.000181608	0.980516	1	0.980516
B.cells	0.0111775	0.342765	1	0.891724
Basophils	-0.00316145	0.540287	1	0.891724
CD4..memory.T.cells	-0.0209526	0.310503	1	0.891724
CD4..naive.T.cells	-5.55e-05	0.775886	1	0.980516
CD4..T.cells	-0.00863577	0.497058	1	0.891724
CD4..Tcm	-4.23e-07	0.220368	1	0.891724
CD4..Tem	4.79e-05	0.481384	1	0.891724
CD8..naive.T.cells	-2.27e-05	0.124443	1	0.891724
CD8..T.cells	-0.00247163	0.824016	1	0.980516
CD8..Tcm	0.00513514	0.551592	1	0.891724
CD8..Tem	-6.14e-05	0.967188	1	0.980516
cDC	3.84e-05	0.0634463	1	0.891724
Class.switched.memory.B.cells	1.5e-06	0.896639	1	0.980516
DC	0.00714874	0.392677	1	0.891724
Eosinophils	0.0140913	0.36606	1	0.891724
iDC	0.0164587	0.0217566	0.804996	0.804996
Macrophages	-0.00466289	0.687448	1	0.978291
Macrophages.M1	-0.00537667	0.210475	1	0.891724
Macrophages.M2	-0.00281934	0.815033	1	0.980516
Mast.cells	5.4e-05	0.51286	1	0.891724
Memory.B.cells	7.54e-05	0.4537	1	0.891724
Monocytes	0.00296165	0.784226	1	0.980516
naive.B.cells	-3.6e-06	0.58458	1	0.895929
Neutrophils	-0.00790719	0.201359	1	0.891724
NK.cells	5.01e-06	0.782324	1	0.980516
NKT	-0.00765626	0.554315	1	0.891724
pDC	-0.00656844	0.605358	1	0.895929
Plasma.cells	3.69e-05	0.897164	1	0.980516
pro.B.cells	-0.00592831	0.28182	1	0.891724
Tgd.cells	-0.00913341	0.316563	1	0.891724
Th1.cells	-0.0305353	0.0963357	1	0.891724
Th2.cells	0.00522886	0.401244	1	0.891724
Tregs	-9.41e-05	0.952112	1	0.980516
celletype	location	p.value	p.bonferroni	p.fdr				Wilcoxon rank sum test censored versus recurrence only adenocarcinoma
CCP.score	-0.322551	0.00762738	0.282213	0.0352766
Cytolytic.score	0.175158	0.122448	1	0.174252
ImmuneScore	0.132145	0.00305884	0.113177	0.0190364
aDC	0.0159769	0.0336226	1	0.0622018
B.cells	0.0398969	0.00656341	0.242846	0.0346923
Basophils	0.0069754	0.427679	1	0.470382
CD4..memory.T.cells	0.0366509	0.052793	1	0.0887882
CD4..naive.T.cells	0.0181218	0.00197202	0.0729649	0.0190364
CD4..T.cells	0.0276138	0.0327768	1	0.0622018
CD4..Tcm	0.0070929	0.00308698	0.114218	0.0190364
CD4..Tem	0.0337608	0.000614209	0.0227257	0.0113629
CD8..naive.T.cells	-3.42e-06	0.0820921	1	0.121496
CD8..T.cells	0.0240546	0.0230461	0.852704	0.0586408
CD8..Tcm	0.0136627	0.147268	1	0.201812
CD8..Tem	0.0415101	0.0267209	0.988674	0.0586408
cDC	0.0194849	0.0269431	0.996894	0.0586408
Class.switched.memory.B.cells	0.0336416	0.0189428	0.700884	0.0572398
DC	0.0247862	0.0290488	1	0.0597115
Eosinophils	0.00276729	0.332433	1	0.41
iDC	0.00864636	0.295025	1	0.389854
Macrophages	0.0247062	0.0243863	0.902293	0.0586408
Macrophages.M1	0.000581143	0.444956	1	0.470382
Macrophages.M2	0.0379077	0.00287129	0.106238	0.0190364
Mast.cells	0.00820009	0.000123781	0.00457991	0.00457991
Memory.B.cells	0.0196277	0.0122199	0.452137	0.0452137
Monocytes	0.0169214	0.073262	1	0.117856
naive.B.cells	0.00344333	0.0499278	1	0.0879681
Neutrophils	4.4e-05	0.970947	1	0.970947
NK.cells	0.00463404	0.367498	1	0.438627
NKT	0.0257335	0.0179217	0.663103	0.0572398
pDC	0.0272593	0.0100291	0.371076	0.0412307
Plasma.cells	-0.00396391	0.324519	1	0.41
pro.B.cells	-0.00293999	0.522769	1	0.537291
Tgd.cells	-0.00707563	0.434346	1	0.470382
Th1.cells	-0.0286197	0.0201113	0.744117	0.0572398
Th2.cells	-0.0118576	0.0781049	1	0.120412
Tregs	0.00302235	0.3932	1	0.454638
celletype	location	p.value	p.bonferroni	p.fdr				Wilcoxon rank sum test censored versus recurrence with metastasis
CCP.score	-0.0251357	0.819061	1	0.913338
Cytolytic.score	0.109031	0.224822	1	0.698031
ImmuneScore	0.0486956	0.21235	1	0.698031
aDC	0.00294653	0.663623	1	0.846692
B.cells	0.0184236	0.094702	1	0.698031
Basophils	-3.71e-05	0.981939	1	0.981939
CD4..memory.T.cells	-0.00399657	0.777182	1	0.907652
CD4..naive.T.cells	0.00227336	0.265696	1	0.698031
CD4..T.cells	-0.00294342	0.727365	1	0.897084
CD4..Tcm	3.83e-05	0.491234	1	0.76527
CD4..Tem	0.00155837	0.269739	1	0.698031
CD8..naive.T.cells	-4.57e-05	0.564751	1	0.76527
CD8..T.cells	0.0114347	0.184668	1	0.698031
CD8..Tcm	0.00763198	0.276186	1	0.698031
CD8..Tem	0.0109138	0.485794	1	0.76527
cDC	9.72e-06	0.485476	1	0.76527
Class.switched.memory.B.cells	0.00082547	0.887245	1	0.937945
DC	0.00476025	0.579123	1	0.76527
Eosinophils	0.0058676	0.36644	1	0.713594
iDC	0.00375675	0.54445	1	0.76527
Macrophages	0.0114815	0.223717	1	0.698031
Macrophages.M1	0.00119747	0.493916	1	0.76527
Macrophages.M2	0.0102883	0.313077	1	0.698031
Mast.cells	0.00243777	0.0696084	1	0.698031
Memory.B.cells	3.46e-05	0.263287	1	0.698031
Monocytes	0.00824163	0.314913	1	0.698031
naive.B.cells	3.94e-05	0.839284	1	0.913338
Neutrophils	4.45e-05	0.975662	1	0.981939
NK.cells	0.0034625	0.228961	1	0.698031
NKT	0.00294824	0.784996	1	0.907652
pDC	0.00980453	0.320717	1	0.698031
Plasma.cells	-0.000921214	0.363706	1	0.713594
pro.B.cells	-0.00222858	0.53669	1	0.76527
Tgd.cells	-0.00746818	0.306684	1	0.698031
Th1.cells	-0.00323765	0.576307	1	0.76527
Th2.cells	-0.00617389	0.275894	1	0.698031
Tregs	-0.000549264	0.312616	1	0.698031
celletype	location	p.value	p.bonferroni	p.fdr				Wilcoxon rank sum test censored versus recurrence with metastasis only squamous cell carcinoma
CCP.score	0.119216	0.403736	1	0.768963
Cytolytic.score	0.0582921	0.611075	1	0.768963
ImmuneScore	-0.0540493	0.40084	1	0.768963
aDC	-0.00484212	0.665049	1	0.768963
B.cells	0.00668963	0.597841	1	0.768963
Basophils	-2.97e-05	0.868577	1	0.899681
CD4..memory.T.cells	-0.0344638	0.148473	1	0.702812
CD4..naive.T.cells	-0.0157264	0.155134	1	0.702812
CD4..T.cells	-0.0225597	0.16897	1	0.702812
CD4..Tcm	-0.00965601	0.0404178	1	0.702812
CD4..Tem	-0.000280799	0.374869	1	0.768963
CD8..naive.T.cells	-3.6e-05	0.662035	1	0.768963
CD8..T.cells	-0.012407	0.36249	1	0.768963
CD8..Tcm	0.00318907	0.718102	1	0.805145
CD8..Tem	-0.0175328	0.491904	1	0.768963
cDC	5.27e-06	0.189949	1	0.702812
Class.switched.memory.B.cells	-0.0143715	0.448438	1	0.768963
DC	0.00497761	0.606256	1	0.768963
Eosinophils	-0.0140396	0.46514	1	0.768963
iDC	0.0128065	0.165041	1	0.702812
Macrophages	-0.0148042	0.285223	1	0.768963
Macrophages.M1	-0.00663451	0.170257	1	0.702812
Macrophages.M2	-0.0179888	0.270017	1	0.768963
Mast.cells	-6.87e-06	0.818212	1	0.890407
Memory.B.cells	2.15e-05	0.571069	1	0.768963
Monocytes	-0.00769755	0.553313	1	0.768963
naive.B.cells	-2.9e-05	0.574391	1	0.768963
Neutrophils	-0.00984545	0.17852	1	0.702812
NK.cells	0.00346906	0.354299	1	0.768963
NKT	-0.0321583	0.101186	1	0.702812
pDC	-0.0145174	0.30504	1	0.768963
Plasma.cells	9.28e-06	0.634616	1	0.768963
pro.B.cells	-0.00500364	0.43622	1	0.768963
Tgd.cells	0.00033961	0.958878	1	0.958878
Th1.cells	-3.61e-05	0.875365	1	0.899681
Th2.cells	0.0102175	0.17575	1	0.702812
Tregs	-0.00348904	0.262235	1	0.768963
celletype	location	p.value	p.bonferroni	p.fdr				Wilcoxon rank sum test censored versus recurrence with metastasis only adenocarcinoma
CCP.score	-0.334521	0.00831229	0.307555	0.0768886
Cytolytic.score	0.201821	0.114426	1	0.184077
ImmuneScore	0.110693	0.0248271	0.918601	0.115366
aDC	0.0136791	0.0899611	1	0.175187
B.cells	0.032037	0.0449998	1	0.138749
Basophils	0.00114243	0.773742	1	0.842013
CD4..memory.T.cells	0.0325366	0.106601	1	0.179283
CD4..naive.T.cells	0.0178886	0.0117034	0.433026	0.0866053
CD4..T.cells	0.0207489	0.143365	1	0.21218
CD4..Tcm	0.007115	0.00503495	0.186293	0.0620977
CD4..Tem	0.0326965	0.00319501	0.118215	0.0591077
CD8..naive.T.cells	-5.3e-05	0.218986	1	0.300091
CD8..T.cells	0.0257798	0.0249441	0.922932	0.115366
CD8..Tcm	0.0151385	0.132783	1	0.204708
CD8..Tem	0.0425758	0.0346935	1	0.133737
cDC	0.0168655	0.0778658	1	0.175187
Class.switched.memory.B.cells	0.0255814	0.102717	1	0.179283
DC	0.0180398	0.15765	1	0.224348
Eosinophils	6.62e-05	0.811616	1	0.857994
iDC	0.00275984	0.718769	1	0.805892
Macrophages	0.0260474	0.0428172	1	0.138749
Macrophages.M1	0.00247972	0.252478	1	0.333632
Macrophages.M2	0.0350323	0.0182216	0.6742	0.112367
Mast.cells	0.00853817	0.000163591	0.00605288	0.00605288
Memory.B.cells	0.0158418	0.0536096	1	0.147378
Monocytes	0.0180202	0.0808073	1	0.175187
naive.B.cells	0.00279159	0.102818	1	0.179283
Neutrophils	-0.000231455	0.881571	1	0.906059
NK.cells	0.00611178	0.293398	1	0.367694
NKT	0.0215485	0.0557646	1	0.147378
pDC	0.0251332	0.0361452	1	0.133737
Plasma.cells	-0.00543549	0.29813	1	0.367694
pro.B.cells	-0.00202949	0.642646	1	0.74306
Tgd.cells	-0.00908418	0.380449	1	0.454084
Th1.cells	-0.0237242	0.0696709	1	0.171855
Th2.cells	-0.0124076	0.0890969	1	0.175187
Tregs	-3.85e-05	0.906555	1	0.906555
celletype	location	p.value	p.bonferroni	p.fdr				Wilcoxon rank sum test censored versus local recurrence
CCP.score	-0.40513	0.00427271	0.15809	0.0233339
Cytolytic.score	0.196686	0.118196	1	0.182219
ImmuneScore	0.144724	0.00335803	0.124247	0.0233339
aDC	0.0155356	0.0906664	1	0.153073
B.cells	0.0385579	0.00865836	0.320359	0.0318582
Basophils	2.61e-05	0.915552	1	0.940984
CD4..memory.T.cells	0.0241812	0.263894	1	0.336692
CD4..naive.T.cells	0.0180847	0.00441451	0.163337	0.0233339
CD4..T.cells	0.0278757	0.0480122	1	0.104497
CD4..Tcm	3.3e-05	0.10422	1	0.167658
CD4..Tem	0.0297518	0.000677483	0.0250669	0.0125334
CD8..naive.T.cells	-4.46e-05	0.00505025	0.186859	0.0233574
CD8..T.cells	0.0155543	0.156709	1	0.214749
CD8..Tcm	0.00750549	0.480622	1	0.563555
CD8..Tem	0.0319109	0.145237	1	0.206683
cDC	0.0020308	0.0405355	1	0.0937382
Class.switched.memory.B.cells	0.0385648	0.0140083	0.518308	0.0431923
DC	0.0236336	0.0257658	0.953333	0.0680952
Eosinophils	0.0374606	0.00387439	0.143353	0.0233339
iDC	0.0227067	0.00323498	0.119694	0.0233339
Macrophages	0.0183532	0.0910165	1	0.153073
Macrophages.M1	-0.00106013	0.661201	1	0.719543
Macrophages.M2	0.034456	0.00947135	0.35044	0.0318582
Mast.cells	0.0039756	0.0294621	1	0.0726732
Memory.B.cells	0.0103106	0.0575069	1	0.118209
Monocytes	0.0186625	0.0800067	1	0.148012
naive.B.cells	4.98e-05	0.487399	1	0.563555
Neutrophils	-1.46e-05	0.979636	1	0.979636
NK.cells	-0.000831493	0.7073	1	0.747717
NKT	0.0336876	0.0180806	0.668984	0.0514603
pDC	0.0223394	0.0740295	1	0.144163
Plasma.cells	-0.00176895	0.533954	1	0.598675
pro.B.cells	-0.00645357	0.254828	1	0.336692
Tgd.cells	-0.014138	0.128099	1	0.189586
Th1.cells	-0.065895	0.000410449	0.0151866	0.0125334
Th2.cells	-0.00632585	0.382469	1	0.471711
Tregs	0.0104118	0.007726	0.285862	0.0317624
celletype	location	p.value	p.bonferroni	p.fdr				Wilcoxon rank sum test censored versus local recurrence only squamous cell carcinoma
CCP.score	-0.393786	0.00191842	0.0709816	0.056791
Cytolytic.score	0.295026	0.0764201	1	0.353443
ImmuneScore	0.104253	0.156488	1	0.444736
aDC	0.00686013	0.567508	1	0.699927
B.cells	0.0204134	0.289263	1	0.594597
Basophils	-0.0163637	0.350208	1	0.611745
CD4..memory.T.cells	0.00280188	0.899983	1	0.899983
CD4..naive.T.cells	0.0119705	0.13479	1	0.415602
CD4..T.cells	0.0114501	0.503879	1	0.699927
CD4..Tcm	5.92e-06	0.548665	1	0.699927
CD4..Tem	0.0134934	0.00787354	0.291321	0.0728303
CD8..naive.T.cells	-0.0103548	0.0206011	0.76224	0.12704
CD8..T.cells	0.0123334	0.380274	1	0.611745
CD8..Tcm	0.00790819	0.534462	1	0.699927
CD8..Tem	0.0259053	0.365745	1	0.611745
cDC	5.32e-06	0.100352	1	0.412557
Class.switched.memory.B.cells	0.0261806	0.180544	1	0.445343
DC	0.0116015	0.369693	1	0.611745
Eosinophils	0.060207	0.00537628	0.198922	0.0663075
iDC	0.021561	0.016153	0.59766	0.119532
Macrophages	0.0124838	0.447836	1	0.662797
Macrophages.M1	-0.00245113	0.6662	1	0.725394
Macrophages.M2	0.0217267	0.257994	1	0.561516
Mast.cells	0.00213663	0.111674	1	0.413195
Memory.B.cells	3.31e-05	0.536919	1	0.699927
Monocytes	0.0217093	0.168278	1	0.444736
naive.B.cells	-4.13e-05	0.809723	1	0.832216
Neutrophils	-0.00447815	0.604773	1	0.721826
NK.cells	-0.00765049	0.427277	1	0.658718
NKT	0.0282083	0.224333	1	0.518771
pDC	0.00976738	0.632592	1	0.725394
Plasma.cells	-0.00137039	0.666579	1	0.725394
pro.B.cells	-0.0073648	0.34513	1	0.611745
Tgd.cells	-0.0257565	0.0458158	1	0.242169
Th1.cells	-0.0789411	0.00306978	0.113582	0.056791
Th2.cells	-0.00338306	0.741231	1	0.783587
Tregs	0.00441094	0.133964	1	0.415602
celletype	location	p.value	p.bonferroni	p.fdr				Wilcoxon rank sum test censored versus local recurrence only adenocarcinoma
CCP.score	-0.2831	0.179726	1	0.265995
Cytolytic.score	0.112576	0.497724	1	0.61386
ImmuneScore	0.182615	0.00507059	0.187612	0.0656631
aDC	0.0220231	0.0650245	1	0.133662
B.cells	0.0603677	0.00746121	0.276065	0.0656631
Basophils	0.0205984	0.177512	1	0.265995
CD4..memory.T.cells	0.0475999	0.12086	1	0.203264
CD4..naive.T.cells	0.0216075	0.00999626	0.369862	0.0656631
CD4..T.cells	0.0469259	0.020668	0.764717	0.0846362
CD4..Tcm	0.00338631	0.0944054	1	0.17465
CD4..Tem	0.0404073	0.0105759	0.391309	0.0656631
CD8..naive.T.cells	-2.64e-05	0.0596435	1	0.133662
CD8..T.cells	0.0182023	0.248905	1	0.341092
CD8..Tcm	0.00901372	0.552636	1	0.638985
CD8..Tem	0.0381585	0.205535	1	0.292492
cDC	0.0250799	0.0543251	1	0.133662
Class.switched.memory.B.cells	0.0562154	0.0124227	0.459641	0.0656631
DC	0.0432487	0.0115346	0.426781	0.0656631
Eosinophils	0.0201937	0.0623835	1	0.133662
iDC	0.0238717	0.0689172	1	0.134207
Macrophages	0.0229573	0.129435	1	0.208221
Macrophages.M1	-3.82e-05	0.721216	1	0.762429
Macrophages.M2	0.0448671	0.00866471	0.320594	0.0656631
Mast.cells	0.00711557	0.0474565	1	0.125421
Memory.B.cells	0.0267082	0.0210933	0.780453	0.0846362
Monocytes	0.0138276	0.342737	1	0.437285
naive.B.cells	0.00936376	0.116387	1	0.203264
Neutrophils	0.00267502	0.70721	1	0.762429
NK.cells	7.99e-05	0.883989	1	0.883989
NKT	0.0381627	0.0443309	1	0.125421
pDC	0.0312222	0.0308138	1	0.103647
Plasma.cells	-0.00104035	0.712622	1	0.762429
pro.B.cells	-0.00522436	0.521461	1	0.622389
Tgd.cells	-0.00182889	0.847591	1	0.871135
Th1.cells	-0.0481692	0.0358023	1	0.11039
Th2.cells	-0.00945837	0.333949	1	0.437285
Tregs	0.0184356	0.0228747	0.846362	0.0846362
